# Supplementary material for: Reconstruction of the Origin of a Neo-Y Sex Chromosome and Its Evolution in the Spotted Knifejaw, Oplegnathus punctatus
Source: Mol Biol Evol. 2021 Mar 9;38(6):2615–26. doi: 10.1093/molbev/msab056 (PMC8136494; doi:10.1093/molbev/msab056)
Supplement: msab056_Supplementary_Data [file msab056_supplementary_data.zip]

Archive with 17 entries (17 files):
- Supplementary Fig. S1.pdf
- Supplementary Fig. S10.pdf
- Supplementary Fig. S11.pdf
- Supplementary Fig. S12.pdf
- Supplementary Fig. S13.pdf
- Supplementary Fig. S14.pdf
- Supplementary Fig. S15.pdf
- Supplementary Fig. S16 cDNA_RNA.pdf
- Supplementary Fig. S2.pdf
- Supplementary Fig. S3.pdf
- Supplementary Fig. S4 all_chr_sex_inner_circos.pdf
- Supplementary Fig. S5.pdf
- Supplementary Fig. S6 pseudo_distribution.pdf
- Supplementary Fig. S7 Repeat.sequence.divergence.pdf
- Supplementary Fig. S8.pdf
- Supplementary Fig. S9.pdf
- Knifejaw_supplementary_materials_MBE--for_First_look.pdf
